# Supplementary material for: Photoactivated TiO2 Nanocomposite Delays the Postharvest Ripening Phenomenon through Ethylene Metabolism and Related Physiological Changes in Capsicum Fruit
Source: Plants (Basel). 2022 Feb 14;11(4):513. doi: 10.3390/plants11040513 (PMC8876699; doi:10.3390/plants11040513)
Supplement: Supplementary file 1 [file plants-11-00513-s001.zip]

Archive with 1 entries (1 files):
- plants-1543831-supplementary.pdf
